# Supplementary material for: In Vitro Dissolution of Na-Ca-P-Oxynitrides
Source: Materials (Basel). 2021 Dec 3;14(23):7425. doi: 10.3390/ma14237425 (PMC8658854; doi:10.3390/ma14237425)
Supplement: Supplementary file 1 [file materials-14-07425-s001.zip]

Archive with 1 entries (1 files):
- materials-1489545-supplementary.pdf
